# Supplementary material for: Multiplexed Host-Induced Gene Silencing of Aspergillus flavus Genes Confers Aflatoxin Resistance in Groundnut
Source: Toxins (Basel). 2023 May 5;15(5):319. doi: 10.3390/toxins15050319 (PMC10223772; doi:10.3390/toxins15050319)
Supplement: Supplementary file 1 [file toxins-15-00319-s001.zip]

Archive with 2 entries (2 files):
- Supplementary Tables S1-S10.xlsx
- toxins-2316974-supplementary.pdf
